# Supplementary material for: Integrated Analysis of Transcriptome in Cancer Patient-Derived Xenografts
Source: PLoS One. 2015 May 7;10(5):e0124780. doi: 10.1371/journal.pone.0124780 (PMC4423839; doi:10.1371/journal.pone.0124780)
Supplement: S1 Table — (XLS) [file pone.0124780.s003.xls]

## Sheet: Table S1
					Up-regulated genes		Down-regulated genes
	Platform	GEO expression dataset	Individual ID	Comparisons	Number	Names	Number	Names
differentially expressed genes in “human tumor VS. xenograft"pairs	GPL15207	GSE55828	0012	F3 VS. F0	13	AGR3, AREG, ARL14, C21orf59 /// TCP10L, COX6A1, CT45A1 /// CT45A2 /// CT45A3 /// CT45A4 /// CT45A5 /// CT45A6, CT45A5 /// LOC100133581, FAM133A, LOC100128252, RBMY1A1 /// RBMY1B /// RBMY1D /// RBMY1E /// RBMY1F /// RBMY1J, RFX6, TFF1, UGT2B28	244	40969, ADAMTS1, ADAMTS5, ADH1B, ADH4, AIM2, ANO1, AOAH, APCS, APLNR, ARHGAP15, ARHGDIB, ARL4C, ARMCX2, ARMCX3, ASNS, ASPN, ATP8B4, BCL11B, BEX4, BST1, C11orf96, C13orf15, C16orf54, C1orf162, C1QB, C1QC, C3AR1, C9, CASP1, CCDC102B, CCL18, CCL19, CCL2, CCL3, CCL4 /// CCL4L1 /// CCL4L2, CCL5, CCL8, CD14, CD163, CD38, CD3D, CD44, CD52, CD53, CD74, CD83, CETP, CFD, CFHR2, CHI3L1, CHN1, CLEC4A, COL15A1…
	GPL15207	GSE55828	0018	F3 VS. F0	28	BTNL8, C20orf197, CA1, CA2, CCL26, CDH26, DEFB1, DIRAS3, ECRP /// RNASE2, FBXL21, FMO1, GALNT12, GRM3, HOXA7, HSD11B1, ITLN1, LDHC, LDOC1, LST-3TM12 /// SLCO1B3, MAEL, MAGEA1, PCDH20, PRAME, RGS13, RNASE2, TFF2, TMEM108, TUBB8	102	ADAMTS5, ADCY1, ALPK2, ANGPT2, ANXA1, APCS, ARHGDIB, BEX4, C11orf96, C13orf15, C1QB, C3AR1, C9, CCL18, CCL4 /// CCL4L1 /// CCL4L2, CD163, CD24, CD52, CD53, CD74, COL15A1, COL1A2, COL2A1, COL3A1, COL4A1, CRP, CSDA, CXCL10, CXCL9, CXCR4, CYP2E1, CYP7A1, DHX32, DIO2, DNASE1L3, ELTD1, EMCN, ESM1, F9, FCGR3A, FYB, GALNT7, GGTA1, GIMAP4, GMFG, GNG11, GZMA, GZMK, HEATR7B2, HLA-DPA1, HLA-DQA1, HLA-DQA1 /…
	GPL15207	GSE55828	0019	F3 VS. F0	11	AGR3, HCN1, LECT2, LRRN3, MAGEA3 /// MAGEA6, MGC16075, MYBPC1, NEB, PRDM14, SI, TM4SF20	151	ABCG1, ADAMTS5, ADORA2B, ADRA2A, AFM, ANO1, APCS, ARG1, ARMCX1, ASAP2, ASPN, BEX4, BST2, C11orf96, C13orf15, C1QB, C1QC, C3AR1, C4A /// C4B /// LOC100509001, CADPS2, CARD16 /// CASP1, CCL4 /// CCL4L1 /// CCL4L2, CD163, CD44, CD52, CD53, CETP, COL15A1, COL1A2, COL21A1, COL3A1, COL4A1, COL4A2, COL6A3, CPN2, CSRP1, CTBP2, CTHRC1, CXCL10, CXCL5, CXCL6, CXCL9, CXCR4, CYP2C18, CYP3A4, CYP3A43, CYP3A7, …
	GPL15207	GSE55828	0020	F3 VS. F0	43	AFP, AKR1D1, ATP6V0A4, CCR6, CD36, CDH6, CLIC6, COCH, COX6A1, CRISP2, CYP3A4, F13B, FOXA3, GABRA2, GABRB3, GDF10, GSTA2, HOXA13, HRG, KIAA1462, KRT222, LECT2, MEP1A, NAV3, NPNT, NTS, OTC, PAGE2, PAGE2 /// PAGE2B, PCDHB15, PLCXD3, POF1B, PTN, PTX3, SKP2, SLC25A21, SPTA1, SULT1E1, TEX11, UBE2U, WIF1, ZNF28 /// ZNF468, ZNF711	201	40969, ABCG1, ADORA3, AIF1, AIM2, ALOX5, ALOX5AP, ANGPT2, ANKRD22, ANXA1, ARHGAP15, ARHGAP30, ARHGDIB, BTK, C11orf96, C13orf15, C13orf18, C16orf54, C17orf60, C1orf100, C1orf162, C1QA, C1QB, C1QC, C3AR1, C3orf14, C4orf7, CCL3, CCL4 /// CCL4L1 /// CCL4L2, CCL5, CCL8, CD14, CD163, CD300A, CD52, CD53, CD74, CD93, CH25H, CHI3L1, CLEC4A, CLECL1, COL15A1, COL1A2, COL3A1, COL4A1, COLEC12, CSF2RA, CTBP2, …
	GPL15207	GSE55828	0021	F3 VS. F0	37	AADAT, ABHD12B, ASB9, BEX1, C5orf58, CCR6, CLRN3, CPXM1, CYP19A1, DZIP1, F2RL2, FAM133A, FAM184A, FGF2, GDF10, GULP1, IQCG, KRT222, LAMA3, LOC100131541, MAGEA2 /// MAGEA2B, MAGEA4, MYCN, NAP1L2, NEFH, OXCT1, PCP4L1, PFKM, PKHD1L1, POU2AF1, PRR5L, RFX6, SAGE1, SCG5, SSTR2, TET1, TMEM98	235	40969, ABCA10, ACYP2, ADAMTS5, ADH1A /// ADH1B /// ADH1C, ADH1B, ADH1C, ALOX5, ANO1, APCS, ARHGAP15, ARHGDIB, ARRDC4, ASPN, ATP8B4, B3GALT2, BEX4, BLVRA, BST2, BTNL8, C11orf96, C15orf48, C16orf54, C1orf162, C1QB, C2CD4A, C3, C3AR1, C3orf14, C4A /// C4B /// LOC100509001, C6, C8B, C9, CAPN2, CASP1, CAV2, CBLN4, CCDC112, CCL18, CCL2, CCL3, CCL4 /// CCL4L1 /// CCL4L2, CCL8, CD52, CD53, CD55, CD74, CD…
	GPL15207	GSE55828	0022	F3 VS. F0	35	ANXA3, AREG, ARHGEF3, C1orf146, CASK, CH25H, CPA6 /// CPB1, FAM133A, FTHL17, GALNT10, GSPT2, GZMB, ISM1, KIAA0802, LOC100190940, LOC100288142 /// NBPF1 /// NBPF10, LOC100288142 /// NBPF1 /// NBPF10 /// NBPF11 /// NBPF12 /// NBPF14 /// NBPF15 /// NBPF16 /// NBPF24 /// NBPF8 /// NBPF9, LOC100288142 /// NBPF1 /// NBPF10 /// NBPF11 /// NBPF12 /// NBPF14 /// NBPF16 /// NBPF24 /// NBPF8 /// NBPF9, MAP2…	206	ABCG1, ADAMTS5, AFP, AIF1, ANGPTL3, ANO1, ANXA1, APCS, ARHGAP15, ARHGDIB, ARMCX3, BASP1, BCAT1, BCHE, BCL2A1, BLNK, C11orf96, C12orf39, C13orf15, C15orf48, C16orf54, C1orf114, C1orf162, C1QB, C3AR1, C7orf58, CA2, CALCA, CARD16, CARD16 /// CASP1, CASP1, CCDC109B, CCL18, CCL2, CCL3, CCL4 /// CCL4L1 /// CCL4L2, CCL7, CD14, CD163, CD300A, CD36, CD52, CD53, CD55, CDC42EP3, CFH, CFH /// CFHR1, CFHR2, C…
	GPL15207	GSE55828	0097	F3 VS. F0	22	ADAMTS16, AGXT2L1, CADPS, CDH7, CELF5, CHRNA1, CHST9, ECRP /// RNASE2, ENPP6, FOXG1, HORMAD1, LRFN5, NTS, RNASE2, SERPINB3, SERPINB3 /// SERPINB4, SPESP1, UGT2B28, VCX, VCX /// VCX3A /// VCX3B, VCX3A, ZIC1	175	40969, ABCG5, ADAMDEC1, AIF1, AIM2, ANGPT2, ANXA1, ANXA10, APCS, ARHGAP15, ARHGDIB, BCL11B, BIRC3, C11orf96, C13orf15, C16orf54, C1orf162, C1QB, C3AR1, C4A /// C4B, C4A /// C4B /// LOC100509001, C9, CCL18, CCL3, CCL4 /// CCL4L1 /// CCL4L2, CCL5, CCL8, CD163, CD200, CD27, CD3D, CD40, CD52, CD53, CD74, CD8A, CLC, CMAH, COL15A1, COL1A2, COL3A1, CRP, CRTAM, CST7, CT45A1 /// CT45A2 /// CT45A3 /// CT45…
	GPL15207	GSE55828	0100	F3 VS. F0	37	41166, AFP, AKR7A3, BTNL8, C11orf92, C21orf59 /// TCP10L, CA1, CA3, CDH26, DPPA2, EBF1, EGF, EPHX4, FAM162B, FGF2, FSTL5, GSTA2, HAO2, MAEL, MEP1A, MEP1B, MPZ, MS4A10, MYCN, NAALAD2, NOX1, NRIP3, PITX2, PLUNC, RGS7BP, SCUBE2, SLC26A3, SLC3A1, SPATA18, SSTR2, THBS4, TIMP4	232	40969, ABCG1, ADAMDEC1, ADAMTS5, ADORA3, ADRA2A, AHNAK2, AIF1, ALOX5AP, ANGPT2, ANXA1, AOAH, APCS, ARHGDIB, ARMCX2, ASPN, B3GALT2, BEX4, BST2, C11orf96, C13orf15, C13orf18, C15orf48, C16orf54, C1orf162, C1QA, C1QB, C1QC, C3AR1, C4orf47, C4orf7, C9, CCL18, CCL4 /// CCL4L1 /// CCL4L2, CCL8, CD163, CD200, CD27, CD300A, CD3D, CD44, CD52, CD53, CD74, CD81, CD93, CFD, CFHR3, CFHR3 /// CFHR4, CFHR4, CLE…
	GPL15207	GSE55828	0141	F3 VS. F0	76	ABCA10, AK5, ALDH3A1, ALPK2, ANXA13, ANXA3, AP1M2, BAMBI, BBOX1, C11orf70, C6orf138, CA12, CALCR, CBLN4, COL24A1, CTTNBP2, CXCL6, DIRAS3, DNTT, DPY19L2, EDN1, EFEMP1, EREG, ESRRG, F2RL2, FAM81B, FSTL5, GALNT7, GBA3, GPC4, HAVCR1, HDGFRP3, ID4, ITGB6, KCNC2, KCND2, KIAA1377, KLF5, LRRC19, LYPD1, MKX, MMP10, MUC13, NDRG1, NEB, NEFH, NEFL, NEFM, PNMA2, POPDC3, POU2AF1, PRICKLE1, PRR15, RERGL, RGS13,…	212	40969, A1BG, A2M, ACSL4, ADAMTS5, ADH1B, AIF1, ALOX5AP, ANGPT2, ANO1, APOC2, APOC3, APOC4, AQP7 /// AQP7P1, ARHGAP15, ARHGDIB, ATP8B4, BTK, C11orf96, C13orf15, C13orf18, C16orf54, C1orf162, C1QA, C1QB, C1QC, C3AR1, C8B, C9, CARD16 /// CASP1, CASP1, CCL2, CCL3, CCL4 /// CCL4L1 /// CCL4L2, CCL8, CD14, CD52, CD53, CD74, CD93, CDO1, CFHR3 /// CFHR4, CLEC4A, COL15A1, COL1A2, COL3A1, COL4A1, COL6A3, CO…
	GPL570	GSE15240	H446	F2 VS. F0	34	AMY1A /// AMY1B /// AMY1C /// AMY2A /// AMY2B, BAALC, BPA-1, C1orf173, C1orf99, C8orf22, CA9, CARTPT, CNTN2, CXCL11, EPCAM, FIGF, FOS, GABRP, GPR88, GUCY1B2, HBE1, KRT15, KRT5, LOC100506076 /// LOC100506123, LOC150759, MGAT4C, MYO18B, NDUFA4L2, OLFM4, PDGFRB, PMFBP1, PRO2964, RASGRP1, SULF2, TCEAL2, TDRD9, ZHX2, ZNF185	47	ADAMTS3, ADRB2, ARHGAP18, ARSJ, ATOH8, C21orf37, C21orf7, CA10, CDH5, COL6A3, CPO, CRIM1, FAM176A, FAS, FGF21, FN1, FOXC1, FRY, GYG1, ID3, IFI44L, IL33, INHBE, KCNMB2, KIAA1199, LIMCH1, LIPG, LOC100130938, LOC100506377, LOC100507263, LOC100509635, LY96, MAMLD1, MICB, MYOF, NCEH1, NCRNA00263, PLAC1, PLAU, PLXDC2, PRICKLE2, SCRG1, SLC9A9, TGFBR2, TMEM100, TNFRSF11B, UBASH3B
	GPL570	GSE15240	H526	F2 VS. F0	18	ABCB1 /// ABCB4, CNGA3, COX6A1, DDX25, HBE1, HSD17B2, IRX3, KIAA1462, LOC645739, NCRNA00276, NXPH1, OTX2OS1, PAQR5, PDC, PTPRO, RCVRN, SH3BP4, TSTD1	63	ABAT, ATP1A2, C6orf141, CAP2, CES1, DCX, DDX43, DPP4, EDN3, EMB, ENPP2, FAM133A, FAM19A2, FAM5B, GABRA5, GALNT7, GLYR1 /// SEPT6, GMPR, HOXA1, HOXB2, ID1, ID3, IGFBPL1, KBTBD10, LIPG, LOC100287411, LOC100507224, LOC284578, MAN1A1, MEGF10, MEST, MGC4473, MLLT3, MUSTN1 /// TMEM110, MYH3, MYL1, NAP1L3, NHLH2, NMU, NOG, OLIG1, PCTP, PLCXD3, POU4F2, RBM24, SAGE1, SLC47A1, SLC7A3, SMPX, SNAI2, SPATA22,…
	GPL570	GSE35144	028	F1 VS. F0	75	ABCA12, ALDH1A1, C16orf54, C3orf70, C8orf84, CACNA1B, CALB1, CLCA1, CPA6 /// CPB1, CPS1, CRNDE, CTSE, DACH1, DAZ1 /// DAZ2 /// DAZ3 /// DAZ4, DSC3, DSG3, EIF1AY, FAM5C, FLJ38379, FOXQ1, GABRG2, GABRR1, GAGE1 /// GAGE12F /// GAGE12G /// GAGE12I /// GAGE12J /// GAGE2A /// GAGE2B /// GAGE2C /// GAGE2D /// GAGE2E /// GAGE3 /// GAGE4 /// GAGE5 /// GAGE6 /// GAGE7 /// GAGE8, GAGE12C /// GAGE12D /// GAG…	197	ABAT, ACOX2, ADAM12, ADAMDEC1, ADAMTS5, ALDH1A3, AOC3, APCDD1, APOBEC3B, APOLD1, AQP9, AREGB, ASPN, BCAT1, BEX4, BGN, BNIP3, C11orf96, C1QB, C1QC, C1R, C1S, C5AR1, CASP1, CCDC102B, CCL18, CCL2, CCL8, CCR7, CD14, CD163, CD52, CD93, CDH13, CDH5, CDHR1, CFH /// CFHR1, CHST15, CKMT2, CLEC2B, CLEC5A, COL11A1, COL15A1, COL1A1, COL1A2, COL3A1, COL5A1, COL6A3, CSTA, CTGF, CXCL10, CXCL11, CXCL13, CXCL9, C…
	GPL570	GSE35144	034	F1 VS. F0	4	HBE1, KRT40, PITX2, SLC35D3	119	ABP1, ADAMDEC1, ALDH1A3, ARMCX1, C11orf96, C1S, CARD16 /// CASP1, CASP1, CAV1, CAV2, CDH13, CDKN1B, CFH /// CFHR1, CH25H, CHST15, CLCA4, CLDN8, CLIC2, CNTN3, COL12A1, COL15A1, COL1A1, COL1A2, COL3A1, COL4A1, COL5A1, COL5A2, COL6A3, DKK3, DUOX2, EDNRA, EDNRB, EFEMP1, EGR2, ELTD1, EPB41L3, ESM1, EVI2A, EVI2B, FCGBP, FGL2, FNDC1, FRMD6, FRZB, FSTL1, GBP5, GIMAP4, GIMAP7, GJA1, GNG11, GPR183, GPX8, G…
	GPL570	GSE35144	039	F? VS. F0	13	CACNA1B, DUSP27, FAM5C, FLJ38379, GAGE1 /// GAGE12F /// GAGE12G /// GAGE12I /// GAGE12J /// GAGE2A /// GAGE2B /// GAGE2C /// GAGE2D /// GAGE2E /// GAGE3 /// GAGE4 /// GAGE5 /// GAGE6 /// GAGE7 /// GAGE8, GAGE12C /// GAGE12D /// GAGE12E /// GAGE12F /// GAGE12G /// GAGE12H /// GAGE12I /// GAGE2A /// GAGE2C /// GAGE4 /// GAGE5 /// GAGE6 /// GAGE7, HAVCR1, HBE1, KLHL13, L1TD1, MAGEA2 /// MAGEA2B, NKX…	359	A1BG, AADAC, ABAT, ABCA6, ABCB1 /// ABCB4, ABCB4, ABCG5, ACOT12, ACSM2A, ACSM2A /// ACSM2B, ACSS3, ADAMDEC1, ADAMTS1, ADAMTS5, ADH1A, ADH1B, ADH1C, ADH6, AFM, AGT, AGTR1, AGXT2, AGXT2L1, AHSG, AKR1C1 /// AKR1C2, AKR1C4, AKR1D1, ALB, ALDH8A1, AMDHD1, ANKRD6, AOC3, AOX1, APCS, APOA1, APOA2, APOB, APOC1, APOC2, APOC3, APOF, APOH, AQP9, ASGR1, ASGR2, ASPN, BCAT1, BCHE, BGN, BHMT2, BMPER, BNIP3, C11or…
	GPL570	GSE35144	057	F? VS. F0	5	CLCA1, DEFA5, HBE1, HEPACAM2, UGT2A3	177	A1BG, ADAMTS5, ALB, ALDH8A1, AMY1A /// AMY1B /// AMY1C /// AMY2A /// AMY2B, AOC3, APCS, APOA1, APOA2, AQP9, ARMCX1, BCAT1, BCHE, BCL2A1, BGN, C11orf96, C16orf54, C1QB, C1QC, C1S, C5AR1, C9, CALD1, CCDC102B, CCL18, CCL2, CCL3 /// CCL3L1 /// CCL3L3, CD163, CD52, CDH13, CFH, CFH /// CFHR1, CFHR2, CHI3L1, CLEC2B, CLEC5A, CLIP4, COL11A1, COL15A1, COL1A1, COL1A2, COL3A1, COL4A1, COL5A1, COL5A2, COL6A3,…
	GPL570	GSE35144	066	F1 VS. F0	14	DLX1, DLX2, DMRT1, DSC3, DUSP27, HBE1, IGDCC4, KRT40, PCDHGA4, REG1A, SFTA3, SYNPR, TNNC1, TUBB2B	173	ADAMDEC1, ADAMTS5, AMY1A /// AMY1B /// AMY1C /// AMY2A /// AMY2B, AOC3, ARMCX1, ARRDC3, ASPN, BCAT1, BEX4, BGN, BLNK, C11orf96, C1QC, C1R, C1S, C5AR1, C7, CA2, CARD16 /// CASP1, CCDC102B, CCL2, CD14, CDH13, CFH, CFH /// CFHR1, CLEC5A, COL10A1, COL12A1, COL15A1, COL1A1, COL1A2, COL3A1, COL4A1, COL5A2, COL6A3, COMP, CTGF, CTHRC1, CYBRD1, CYP1B1, DCN, DFNA5, DKK3, EDNRB, EFEMP1, EFHA2, EGR2, ELTD1, …
	GPL570	GSE35144	075	F? VS. F0	3	HBE1, RFX6, TAC1	275	A1BG, ABCA6, ABCG5, ACOT12, ACSM2A, ACSM2A /// ACSM2B, ADAMDEC1, ADH1A, ADH1B, AFM, AGT, AGXT2L1, AHSG, AKR1C4, AKR1D1, ALB, ALDH8A1, AOC3, AOX1, APCS, APOA1, APOA2, APOB, APOC3, APOF, APOH, AQP9, ARMCX1, ASGR2, ASPN, BCAT1, BCHE, BCL2A1, BHMT2, C11orf96, C15orf48, C16orf54, C1QB, C1QC, C1R, C1S, C3, C4A /// C4B /// LOC100509001, C4BPA, C5, C5AR1, C6, C7, C8A, C8B, C8G, C9, CA2, CAV1, CAV2, CCDC1…
	GPL570	GSE35144	093	F1 VS. F0	16	AKR1B10, CEACAM7, CEACAM8, CT45A1 /// CT45A2 /// CT45A3 /// CT45A4 /// CT45A5 /// CT45A6 /// LOC100133581, HBE1, HSD17B2, LCN15, LIN28B, LOC100507455, MS4A12, OSTalpha, PCK1, PTPRR, SLC26A3, SLC30A10, ST6GALNAC1	348	AASS, ADAM12, ADAMDEC1, ADAMTS1, ADH1B, AEBP1, ALOX5AP, AMY1A /// AMY1B /// AMY1C /// AMY2A /// AMY2B, AOC3, APOBEC3A, AQP4, AQP9, ARMCX1, ARMCX2, ASPN, BCAT1, BCL2A1, BEX4, BGN, BNIP3, C11orf96, C16orf54, C1QB, C1QC, C1R, C1S, C3, C4BPA, C4orf7, C5AR1, C5orf23, C7, CALD1, CCDC102B, CCL11, CCL18, CCL2, CCL3 /// CCL3L1 /// CCL3L3, CCL4, CCL7, CCL8, CCR1, CCR7, CD14, CD163, CD52, CD69, CD93, CDH11,…
	GPL570	GSE35144	096	F1 VS. F0	8	DNER, HBE1, INSM1, LOC100288320, NCRNA00238, OLIG3, SYNPR, ZNF620	285	A1BG, AADAC, ABCA6, ABCB4, ABCG5, ACOT12, ACSM2A /// ACSM2B, ACSS3, ADAMDEC1, ADH1A, ADH1B, ADRB2, AFM, AGT, AGTR1, AGXT2L1, AHSG, AKR1C1 /// AKR1C2, AKR1C4, AKR1D1, ALB, ALDH8A1, ALOX5AP, AMDHD1, AOX1, APCS, APOA1, APOA2, APOB, APOC1, APOF, APOH, AQP9, ASGR1, ASGR2, BCAT1, BCHE, BCL2A1, BHMT2, C11orf96, C16orf54, C1QC, C1R, C1S, C3, C4A /// C4B /// LOC100509001, C4BPA, C5, C5AR1, C6, C7, C8A, C8…
	GPL570	GSE35144	096	F14 VS. F0	5	HBE1, HEPACAM2, INSM1, SLC35D3, SYNPR	327	A1BG, AADAC, ABAT, ABCA5, ABCA6, ABCB1 /// ABCB4, ABCB4, ABCG5, ACOT12, ACSM2A, ACSM2A /// ACSM2B, ACSS3, ADAMDEC1, ADAMTS1, ADH1A, ADH1B, AFM, AGTR1, AGXT, AGXT2L1, AHSG, AKR1C1 /// AKR1C2, AKR1C4, AKR1D1, ALB, ALDH8A1, ALOX5AP, AMDHD1, AOC3, AOX1, APCS, APOA1, APOA2, APOB, APOC1, APOC3, APOF, APOH, AQP9, ASGR1, ASGR2, ASPN, BCHE, BCL2A1, BGN, BHMT2, C11orf96, C16orf54, C1QB, C1QC, C1R, C1S, C3,…
	GPL570	GSE35144	102	F1 VS. F0	3	DEFA5, DEFA6, HBE1	274	A1BG, ABCA6, ABCB4, ACOT12, ADAMDEC1, ADH1A, ADH1B, AFM, AGTR1, AGXT2L1, AHSG, AKR1D1, ALB, ALDH8A1, AMDHD1, AOC3, AOX1, APCS, APOA1, APOA2, APOB, APOBEC3A, APOC3, APOH, AQP9, ASPN, BCHE, BGN, BHMT2, BIRC3, C11orf96, C16orf54, C1QB, C1QC, C1R, C1S, C3, C4A /// C4B /// LOC100509001, C4BPA, C5, C5AR1, C6, C7, C8B, C8G, C9, CAV2, CCDC102B, CCL18, CCL2, CCL8, CCR7, CD14, CD163, CD52, CD69, CDH13, CDO…
	GPL570	GSE35144	103	F1 VS. F0	5	DEFA5, DEFA6, HBE1, HEPACAM2, INSM1	210	ADAMDEC1, ADAMTS5, AKAP12, ALB, AOC3, AQP9, ARMCX1, ASPN, BCAT1, BCL2A1, BEX4, BGN, C11orf96, C16orf54, C1orf162, C1QB, C1QC, C1S, C21orf7, C4orf7, C5AR1, C5orf46, CALD1, CAV1, CAV2, CCDC102B, CCL18, CCL2, CCL3 /// CCL3L1 /// CCL3L3, CCL8, CD14, CD163, CD52, CD93, CDH13, CDH2, CFH, CFH /// CFHR1, CHI3L1, CHST15, CLEC2B, CLEC5A, CLIC2, CLIP4, COL10A1, COL11A1, COL12A1, COL15A1, COL1A1, COL1A2, COL…
	GPL570	GSE35144	103	F4 VS. F0	5	DEFA5, DEFA6, FAM169A, HBE1, HEPACAM2	233	ADAM12, ADAMDEC1, ADAMTS5, AKAP12, ALB, ALOX5AP, AOC3, AQP9, ARMCX1, ASPN, BCAT1, BCL2A1, BEX4, BGN, C11orf96, C16orf54, C1QB, C1QC, C1R, C1S, C21orf7, C4orf7, C5AR1, C5orf46, CALD1, CAV1, CAV2, CCDC102B, CCL18, CCL2, CCL3 /// CCL3L1 /// CCL3L3, CCL8, CCR7, CD14, CD163, CD52, CD93, CDH13, CDH2, CFH, CFH /// CFHR1, CHI3L1, CHST15, CLEC2B, CLEC5A, CLIP4, CNN1, COL10A1, COL11A1, COL12A1, COL15A1, CO…
	GPL570	GSE35144	120	F1 VS. F0	3	ACTA1, HBE1, OLFM4	215	ACP5, ADAM12, ADAMDEC1, ADAMTS5, ADIPOQ, ALDH1A3, AOC3, ARMCX1, ASPN, BCAT1, BCL2A1, BEX4, BGN, C11orf96, C1QB, C1QC, C1R, C1S, C5AR1, C7, CALD1, CCDC102B, CCL18, CCL2, CCL3 /// CCL3L1 /// CCL3L3, CCL8, CCR7, CD14, CD163, CD52, CD69, CDH13, CECR1, CFH, CFH /// CFHR1, CHI3L1, CHST15, CLEC2B, CLIP4, COL10A1, COL11A1, COL12A1, COL15A1, COL1A1, COL1A2, COL3A1, COL4A1, COL4A2, COL5A1, COL5A2, COL6A3, …
	GPL570	GSE35144	133	F1 VS. F0	3	CALB1, HBE1, UGT1A6	183	A1BG, ADAMDEC1, ADAMTS5, AHSG, ALB, ALDH1A3, ALDH8A1, ALOX5AP, AOC3, APCS, APOA1, APOA2, AQP9, ARMCX1, ASPN, BCAT1, BCHE, BCL2A1, BEX4, BGN, C11orf96, C16orf54, C1QB, C1QC, C1S, C3, C5AR1, C9, CAV2, CCDC102B, CCL18, CCL2, CCL3 /// CCL3L1 /// CCL3L3, CD14, CD163, CD52, CDH13, CFH, CFH /// CFHR1, CFHR2, CFHR4, CFHR5, CHI3L1, CHST15, CLEC5A, CLIP4, COL15A1, COL1A1, COL1A2, COL3A1, COL4A1, COL5A1, CO…
	GPL570	GSE35144	133	F7 VS. F0	2	CALB1, HBE1	160	A1BG, ADAMDEC1, ADAMTS5, ADH1B, AHSG, ALB, ALDH8A1, AMY1A /// AMY1B /// AMY1C /// AMY2A /// AMY2B, AOC3, APOA1, APOA2, AQP9, ARMCX1, ASPN, BCAT1, BCHE, BCL2A1, BEX4, C11orf96, C16orf54, C1QB, C1QC, C1S, C5AR1, C9, CCDC102B, CCL18, CCL2, CD163, CD52, CDH13, CFH, CFH /// CFHR1, CFHR2, CFHR4, CFHR5, CHI3L1, CHST15, CLEC5A, CLIP4, COL15A1, COL1A1, COL4A1, COL5A1, COL5A2, COL6A3, CPB2, CRP, CTHRC1, CY…
	GPL570	GSE35144	149	F1 VS. F0	45	ABHD12B, APCDD1, BAMBI, CYorf15A, CYorf15B, EIF1AY, FAM3B, FLJ12334, FZD10, GPR83, HBE1, HOTAIR, HS6ST2, ISL1, KDM5D, LIN28B, LOC100134445, LOC100507027, LOC401522, LOC645158, LOC654433, MAGEA9 /// MAGEA9B, MEP1A, MYH4, N4BP2L2-IT, NCKAP5, NFE2, NPTX2, ODAM, OLFM4, PCDH19, PCDHGA4, PRR9, REG1A, REG1B, RNF182, RPS4Y1, SAMD5, SDR16C5, SLC25A21, TAC1, TCHH, TM4SF20, VSNL1, ZNF702P	483	A1BG, AADAC, ABCA6, ABCB4, ABCG5, ACADL, ACE2, ACOT12, ACSL1, ACSM2A, ACSM2A /// ACSM2B, ACSS3, ADAMDEC1, ADAMTS1, ADH1A, ADH1B, ADH1C, ADH6, AEBP1, AFM, AGR3, AGT, AGTR1, AGXT, AGXT2L1, AHSG, AKR1B10, AKR1C1 /// AKR1C2, AKR1D1, ALB, ALDH8A1, AMDHD1, ANG, ANO1, AOC3, AOX1, APCS, APOA1, APOA2, APOB, APOC1, APOC3, APOF, APOH, AQP9, ARHGAP15, ARHGDIB, ARMCX1, ASGR1, ASGR2, ASPN, ATP8B4, BCHE, BEX4, …
	GPL570	GSE35144	149	F5 VS. F0	26	C10orf112, C17orf78, CYorf15A, CYorf15B, EIF1AY, FAM3B, FZD10, HBE1, KDM5D, LOC100507027, LOC654433, MAGEA3, MAGEA6, MAGEA9 /// MAGEA9B, NEUROD1, NPTX2, OLFM4, PCDHGA4, PENK, PRR9, REG1A, REG1B, RPS4Y1, SI, TAC1, TM4SF20	381	A1BG, AADAC, ABAT, ABCA6, ABCB4, ABCG5, ACADSB, ACOT12, ACSL1, ACSM2A /// ACSM2B, ACSS3, ADAMDEC1, ADH1A, ADH1B, ADH1C, AFM, AGT, AGTR1, AGXT, AGXT2L1, AHSG, AKR1C1 /// AKR1C2, AKR1D1, ALB, ALDH8A1, AMDHD1, ANG, ANKRD36, AOC3, AOX1, APCS, APOA1, APOA2, APOB, APOC1, APOF, APOH, AQP9, ARMCX1, ARSE, ASGR2, ASPN, ATP10D, BCHE, BEX4, BGN, BHMT2, BLNK, BST2, C11orf96, C12orf23, C16orf54, C1QB, C1QC, C1…
	GPL570	GSE35144	170	F1 VS. F0	7	AREGB, DPEP1, DSG3, FAM169A, KRT23, PCDH19, SLC14A1	283	ADAMDEC1, ADAMTS5, ADH1B, AGTR1, ALDH1A1, AOC3, AQP1, AQP4, ARMCX1, BCAT1, BCHE, BCL2A1, BEX4, C11orf96, C16orf54, C1QB, C1QC, C1R, C1S, C21orf7, C4BPA, C5AR1, C5orf23, C7, C8orf4, CALCRL, CALD1, CAV1, CAV2, CCDC102B, CCL18, CCR7, CD14, CD163, CD36, CD52, CD93, CDH13, CDH5, CFD, CFH, CFH /// CFHR1, CFI, CHI3L1, CHIT1, CHRDL1, CHST15, CLDN18, CLEC2B, CLEC3B, CLIC2, CLIP4, COL15A1, COL1A2, COL21A1,…
	GPL570	GSE35144	170	F2 VS. F0	7	KIR2DS2, KRT23, LILRP2, LOC100506128 /// LOC100509355, LOC285778, MTTP, SLC30A10	172	ACP5, ADH1B, AGR3, ANKRD29, AOC3, AQP4, AQP9, ARMCX1, BCHE, BEX4, BGN, C11orf96, C16orf54, C1QA, C1QB, C1QC, C1S, C5AR1, C7, C8orf4, CAV1, CAV2, CCDC102B, CCL18, CCL2, CD163, CD52, CFH, CFH /// CFHR1, CHI3L1, CHIT1, CHST15, CLIC2, CLIC4, CLU, COL15A1, COL1A1, COL21A1, COL3A1, COL4A1, COL6A3, COL6A6, CYBRD1, CYP4B1, CYR61, CYTIP, DCN, EDNRA, EDNRB, EFEMP1, EFHA2, EGFL6, ELTD1, EMCN, ENPP2, ESM1, E…
	GPL570	GSE46385	431	F1 VS. F0	2	LRP2, VWDE	432	ACSL1, ACSS3, ACVR1C, ADAM12, ADAMTS1, ADAMTS3, ADAMTS5, ADH1B, ADIPOQ, AKAP12, ALDH1A3, ANGPTL1, AOC3, APCDD1, APLNR, APOBEC3A, APOLD1, AQP1, AQPEP, ARHGAP15, ARHGEF6, ASPN, ATP10D, ATP8B4, BCHE, BCL2A1, BGN, BHMT2, BLNK, BNC2, BST2, BTN3A3, C11orf96, C12orf39, C16orf54, C1orf162, C1orf38, C1orf54, C1QA, C1QB, C1QC, C1R, C1S, C2orf40, C3AR1, C4A /// C4B /// LOC100509001, C4orf49, C5AR1, C7, C8or…
	GPL570	GSE46385	450	F3 VS. F0	72	ACE2, AGR3, APOBEC1, AZGP1, B3GALT5, BTNL8, C14orf105, C17orf73, C6orf105, CA2, CALB1, CAPN9, CCL14-CCL15 /// CCL15, CCRL1, CDH17, CELA1, CELA3B, CLDN18, CLRN3, COX6A1, CYP2C18, CYP4F3, DACH1, DDC, DPCR1, FABP1, FAM3D, FOXA3, FREM2, GPR128, GUCY2C, HBE1, HGD, IFNA14, IHH, IL1R2, ISX, ITLN1, KLK11, LOC100130933, LOC100286909, LOC100506493, LRRC31, LRRC66, MSLN, MUC13, MUC15, MUC2, MYBPC1, MYO1A, N…	656	ABCB1 /// ABCB4, ABCG2, ADAM12, ADAMDEC1, ADAMTS1, ADAMTS3, ADAMTS5, ADH1B, ADIPOQ, ADORA3, AEBP1, AKAP2 /// PALM2-AKAP2, ALOX5AP, ANGPTL2, ANKRD36, AOC3, APCDD1, APLNR, APOD, AQP1, AQP9, ARHGAP15, ARHGAP9, ARHGEF6, ASPN, ATP8B4, BASP1, BCAT1, BCHE, BCL2A1, BEX4, BGN, BHMT2, BNC2, C10orf128, C11orf96, C12orf59, C12orf69, C13orf18, C14orf139, C16orf54, C19orf59, C1orf162, C1orf38, C1orf54, C1QA, C…
	GPL6884	GSE57491	26	F? VS. F0	33	AS3MT, ASRGL1, ATP6V0A4, CBX1, DIAPH2, EVI1, FLJ30834, FRZB, HIST1H1B, HIST1H1E, HIST1H2AB, HIST1H2AH, HIST1H2BL, HIST1H2BM, HIST1H3B, HNRPA3P1, INHBB, KIAA1909, LOC647719, LOC649009, MLF1IP, MYCN, NR4A2, NR4A3, PACSIN3, PBK, PTPRD, RND1, RNU12, TNF, TRAIP, TRIB3, TUBB2B	72	ALAS2, ANKRD37, ANKRD55, ANXA1, BTNL9, C10orf54, C10orf73, C8orf61, C9orf152, CA1, CCL17, CCL5, CD2, CD3D, CD8A, CEBPD, CLN8, CPNE8, DFNA5, DNAJA4, EPHA4, ERAF, ESPNL, FCRLM1, FGD2, FKBP4, FLJ11795, GAS6, GNLY, GZMK, HBA2, HBB, HBD, HBG1, HBG2, HBM, HSPA1L, HSPA6, IGFBP5, IGJ, IL13RA1, IRGM, KLF9, KLRB1, LILRA3, LOC388588, LOC402573, LOC642035, LOC642113, LOC649923, LOC652493, LOC652694, LOC65405…
	GPL6884	GSE57491	50	F? VS. F0	2	C20orf103, CAP2	34	AK3L2, ALAS2, ASB9, BIK, C10orf39, CA1, CA2, CD3D, CEACAM6, CNTN2, COL6A3, CXXC5, ERAF, GZMK, HBA2, HBB, HBD, HBG1, HBG2, HBM, HSPA1A, HSPA6, KLRB1, LOC649864, LOC652878, MUSTN1, NR5A2, NRP1, PDPN, S100A8, SEMA6A, SLC16A3, TRH, ZNF404
	GPL6884	GSE57491	51	F? VS. F0	9	CAP2, DNAPTP6, LINGO4, OLFML2B, PALLD, PHACTR2, ST8SIA5, STAB1, VNN1	44	ALAS2, BCL11B, C10orf73, C20orf58, CA1, CD2, CD3D, CD7, CD8A, CFD, DPEP1, E2F5, ERAF, FAM46A, FCER1G, FCN1, FYB, GRASP, GZMB, HBA2, HBB, HBD, HBG1, HBG2, HBM, HSPA6, IL2RB, IRX2, ITK, LILRA3, LILRA5, LOC441179, LOC653482, NEIL1, NEU4, OR7A5, RPRML, S100A8, S100A9, SLC16A3, SLC4A1, SOX8, SPOCK2, STX11
	GPL6884	GSE57491	52	F? VS. F0	8	C14orf82, EBI2, EDG1, FOSL2, HDC, KIAA1210, LOC441454, LOC644591	14	ANKRD15, C20orf58, DKK1, FCN1, HBA2, HBB, HBD, IL8, PAWR, S100A8, S100A9, SAMSN1, SMCY, TMSL8
	GPL6884	GSE57491	53	F? VS. F0	5	C16orf50, CREB3L3, EDG1, GPC4, NTRK1	45	ALAS2, CA1, CAMP, CCL17, CCL2, CCL5, CD248, CD36, CDH2, CXXC5, DNAJA4, EPSTI1, ERAF, HBA2, HBB, HBD, HBG1, HBG2, HBM, HBQ1, HEMGN, HOXA5, HSPA6, IFI27, IFI44L, IFIT1, IFITM1, IGJ, IL8, LCN2, LOC388588, LOC400721, LOC652878, LOC654053, MT2A, NMU, RHAG, RHOBTB3, S100A8, S100A9, STAB1, TACSTD1, TFPI, THBS1, TNF
	GPL6884	GSE57491	54	F? VS. F0	8	ABCA12, C16orf50, HOXC6, LOC441454, LOC649189, OSR2, PRSS21, SGCE	54	ADAM23, AIRE, AKR1C3, C14orf132, C20orf58, CD3D, CD8A, CFD, CX3CR1, CXX1, CXXC5, DLL1, EFEMP1, ERAF, FCER1G, FCN1, FCRL2, FZD3, GNLY, GZMB, GZMH, GZMK, HBA2, HBB, HBD, HOP, HSPA6, ITGAX, KLRB1, KSP37, LDOC1, LOC197135, LOC389816, LOC642113, LYST, MCTP2, MPP6, NDN, NDRG4, NUAK2, PCDH9, PRF1, RGS2, S100A8, S100A9, SIGLEC10, SLC11A1, SNCA, SPIB, STX11, TGFBI, TSPAN13, VMD2L3, ZNF462
	GPL6884	GSE57491	55	F? VS. F0	67	ANKH, ARL4C, ASPH, ATF3, BAMBI, BASP1, C16orf50, CD83, CDRT1, CELSR3, CGB8, CLEC2A, CSAG2, CYB5R2, DIO2, DUSP2, EDG1, ENTPD1, ETV3, FAM57A, FAM71A, FLJ43663, FLNA, FOSL1, FOSL2, GJA4, HBEGF, HES1, HIST3H3, HOXB5, LOC388743, LOC391124, LOC641825, LOC642354, LOC647521, MAFF, MGC14376, MSX1, NAB2, NEU4, NR4A1, NR4A2, NR4A3, OSR2, OVOL1, PGK2, PLK3, PMCH, PTGER4, PYGM, RAB17, RGS1, RGS16, RIS1, SGK, …	78	ACY3, ALAS2, ANXA5, ARPP-21, AZU1, C10orf10, C6orf85, C9orf40, C9orf58, CA1, CA2, CABP7, CD2, CD3D, CD8A, CDH5, CFD, CPVL, CSF1R, CST3, DHRS9, ECEL1, ELA2, ERAF, FAM46A, FCER1G, FCN1, FLJ13197, FLJ20035, FLT3, GALNAC4S-6ST, GNLY, GPR110, GSTT1, GZMB, GZMH, GZMK, HBA2, HBB, HBD, HBG1, HBG2, HBM, HIST1H1B, HIST1H2AK, HIST1H2BB, HIST1H2BF, HIST1H4B, HIST1H4F, IL2RB, IL7R, KIAA1671, KLRB1, KSP37, LGM…
	GPL6884	GSE57491	56	F? VS. F0	24	ASIP, BAALC, CBR3, CREG2, CRTC2, CTHRC1, DMN, EDG1, FOSL2, GDF10, GJB2, HTRA3, LOC441066, MS4A1, OCA2, PACSIN1, PALLD, PCDH17, RFPL1, RGS20, SERPINE1, STAMBPL1, TMEM16B, TNFRSF7	105	ALAS2, ANXA5, APOE, AZU1, BCL11B, BCORL2, BEXL1, BNIP3, C2orf32, CA1, CA2, CABP7, CCL17, CCL2, CD36, CDH1, CEBPA, CEBPD, CERKL, CHRM3, CHRNA1, CSPG2, DEFA1, DEFA3, DNAJA4, ELA2, EPB42, ERAF, FAM46A, FBLN2, FCER1A, FCER1G, FCN1, FCRL2, FLJ22662, FOXC1, FRMPD2, GADD45G, H2AFY2, HBA2, HBB, HBD, HBG1, HBG2, HBM, HBQ1, HES6, HSPA12B, IGJ, IL8, ITM2A, KEL, KLHL23, KLRB1, LDOC1, LOC284422, LOC388588, LO…
	GPL6884	GSE57491	57	F? VS. F0	5	FBXL3, GOLT1B, HRK, KCNF1, NAT13	110	ADM, ALAS2, ANXA1, BCL11B, BEX2, C10orf54, CA1, CA2, CCL5, CCND2, CD14, CD2, CD36, CD3D, CD7, CFD, CLEC12A, CPVL, CSF1R, CSPG2, CTSL1, CX3CR1, CYTL1, EDG8, ELA2, EPB42, EPSTI1, ERAF, FAM46A, FCER1G, FCN1, FGL2, FGR, FLJ22662, FNBP1, FOLR3, FPR1, FYB, GBP2, GIMAP4, GIMAP7, GNLY, GYPB, GZMA, GZMB, GZMH, GZMK, HBA2, HBB, HBD, HBG1, HBG2, HBM, HBQ1, HES4, HK3, HOP, IFI30, IFITM1, IFITM3, IL2RB, IL8, …
differentially expressed genes in “xenograft VS. xenograft” pairs	GPL570	GSE15240	LX33	F2 VS. F1	55	ACTC1, C1orf105, C21orf7, C6orf142, CASQ2, CCDC78, CKM, CPXM1, CSRP3, DIRAS3, DMRT1, DUSP27, EN1, ENPP2, GAGE1 /// GAGE12C /// GAGE12D /// GAGE12E /// GAGE12F /// GAGE12G /// GAGE12H /// GAGE12I /// GAGE12J /// GAGE2A /// GAGE2C /// GAGE2D /// GAGE2E /// GAGE4 /// GAGE5 /// GAGE6 /// GAGE7 /// GAGE8, GAGE1 /// GAGE12F /// GAGE12G /// GAGE12I /// GAGE12J /// GAGE2A /// GAGE2B /// GAGE2C /// GAGE2D…	63	ANKRD6, ANXA2, APOBEC3B, ARL9, AS3MT, ASCL1, C9orf66, CDH1, CHMP4C, CLIC2, CLU, CNGA3, CPLX1, CXCR7, DCX, DDX25, DECR1, DNAJA4, DSP, ENOSF1, EPCAM, ESRP1, FAR2, FSTL5, FUCA2, GPD2, GRP, GSPT2, HEPACAM2, KRT18, LEMD1, LOC100216479, LOC100292909, LOC100506502, LOC100506918, LOC100507192, LOC100507274, MAGEE2, MAP7D2, NEAT1, NKX2-2, NPTX2, PCSK1, PEG10, PION, PIWIL2, PNPLA4, PRICKLE2, RARRES2, SCGB1…
	GPL570	GSE35144	96	F14 VS. F1	11	C12orf29, CLCA4, DUSP27, EPS8, HSD17B8, LOC729680, PANX1, RPL36AL, S100P, SLBP, VAMP8	6	CYP7A1, DNER, LOC100288320, NDP, ZNF204P, ZNF620
	GPL570	GSE35144	103	F4 VS. F1	1	APCDD1	0
	GPL570	GSE35144	133	F7 VS. F1	2	GNAI1, SLFN11	0
	GPL570	GSE35144	149	F5 VS. F1	4	C17orf78, MAGEA3, MAGEA6, SI	20	ARMCX3, CMPK2, CNTN3, CYP4X1, DDX60, DMRT1, FGF13, IFI16, LIN28B, MPPED2, MYH4, NCKAP5, NCRNA00176, NGFRAP1, PLGLA /// PLGLB1 /// PLGLB2, SLAIN1, SLC25A21, TMEM200A, WBP5, ZNF23
	GPL570	GSE35144	170	F2 VS. F1	7	CRISP3, FAM19A4, FLJ36665, FREM3, LOC100507248, LOC255130, RFX6	1	DKK1
	GPL570	GSE46385	366	F5 VS. F1	50	AHNAK2, ANKRD36, ASPM, C10orf118, C12orf35, CFH /// CFHR1, CHST9, CLDN3, CSF2RA, CYP27C1, DEPDC7, DHX9, DTHD1, EMX2, EPDR1, ESCO1, FAM111B, FAM133A, FAM83B, GABRA3, GAGE1 /// GAGE12C /// GAGE12D /// GAGE12E /// GAGE12F /// GAGE12G /// GAGE12H /// GAGE12I /// GAGE12J /// GAGE2A /// GAGE2C /// GAGE2D /// GAGE2E /// GAGE4 /// GAGE5 /// GAGE6 /// GAGE7 /// GAGE8, GAGE1 /// GAGE12F /// GAGE12G /// GAG…	6	AIM2, CA2, CLIC2, IL10, LOC653602, TMSB15A
	GPL570	GSE46385	366	F8 VS. F1	37	C3orf70, CLDN3, CXCL5, CXCR4, CYBRD1, CYP27C1, DEPDC7, ENPP4, EPDR1, FGFBP1, GAGE1 /// GAGE12F /// GAGE12G /// GAGE12I /// GAGE12J /// GAGE2A /// GAGE2B /// GAGE2C /// GAGE2D /// GAGE2E /// GAGE3 /// GAGE4 /// GAGE5 /// GAGE6 /// GAGE7 /// GAGE8, GAGE1 /// GAGE12F /// GAGE12G /// GAGE12I /// GAGE12J /// GAGE4 /// GAGE5 /// GAGE6 /// GAGE7, GAGE12C /// GAGE12D /// GAGE12E /// GAGE12F /// GAGE12G /…	91	ABP1, ADAM1, AIM2, AKR1B10, ANKRD36B, APOL3, ARRDC4, BLNK, BTBD16, C16orf54, C1orf63, CARD16 /// CASP1, CCRL1, CD163L1, CD69, CHKB-CPT1B /// CPT1B, CLIC2, CMPK2, CSTA, CXCL11, DEFB1, EID2B, EPSTI1, FHOD3, GMPR, GPNMB, HCP5, HERC2P2 /// HERC2P9, IFI16, IFI44, IFI44L, IFIT3, IFITM1, IFNE, IL10, IRX5, KBTBD12, KRT20, LAIR2, LCP1, LOC100286909, LOC100289026, LOC100506501, LOC100506653, LOC100507153, …
	GPL570	GSE46385	366	F8 VS. F5	9	CELA3B, CPB1, CXCR4, CYBRD1, ITM2A, KIAA1211, LHFP, NPNT, PCDHB2	58	ABP1, ANKRD36, ANKRD36B, ARL17A /// LOC100294341, ARRDC4, ASPM, BLNK, C10orf118, C15orf5, C16orf54, C6orf155, CARD16 /// CASP1, CD69, CMPK2, CREG2, DHX9, ESCO1, FAM111B, FAM83B, FLJ41455, HNRNPA1 /// LOC100506653, IFI16, IFI44, IFI44L, LAIR2, LOC100506501, LOC100506653, LOC100507816 /// ZNF814, LOC150759, LOC283027, LOC284952, LOC441259 /// POLR2J2, LOC643401, LOC643792, LOC648556, LY96, MAGEA12,…
	GPL570	GSE46385	608	F10 VS. F2	17	ARMCX1, BEAN1, COCH, CXCL6, ELF5, EPHX3, EPHX4, FOXF2, GABRB1, LOC203274, MUC16, POM121L8P, PRKACB, SCN3A, SERPIND1, SLC35D3, UCA1	15	AMY1A /// AMY1B /// AMY1C /// AMY2A /// AMY2B, AREGB, C2CD4A, CNDP1, GABRA2, HLA-DRB1 /// HLA-DRB4 /// HLA-DRB5, ITLN1, LGALS2, LOC100506653, LOC100507027, LOC150759, MEP1A, OLFM4, PPIL4 /// ZC3H12D, TMEM178
	GPL570	GSE46385	608	F11 VS. F10	5	HNRNPA1L2, IGDCC4, LOC100507027, LUM, VNN1	4	CNN3, LOC339751, SCG3, SYNPR
	GPL570	GSE46385	608	F11 VS. F2	22	ARMCX1, C10orf136, COCH, CREG2, DSCR6, EPHX4, ESX1, FOXF2, HNRNPA1L2, IGDCC4, LOC100507455, LOC643792, LRRC34, MYBPC1, PHACTR3, POM121L8P, PRKACB, SERPIND1, SLC35D3, SOX30, UCA1, ZBED2	11	AMY1A /// AMY1B /// AMY1C /// AMY2A /// AMY2B, GABRA2, GP2, GPX8, HLA-DRB1 /// HLA-DRB4 /// HLA-DRB5, IFI44L, OLFM4, OR51E1, PVRL3, RFPL3S, RGS2
	GPL570	GSE46385	738	F12 VS. F5	3	HORMAD1, SCGB2A1, SPINK1	7	C16orf54, DSC3, FAM5C, INTU, LIPG, ST8SIA1, ZNF785
	GPL570	GSE46385	738	F12 VS. F6	7	HORMAD1, KIF21A, LOC100132891, MEOX2, MYBPC1, SPINK4, TMEFF2	12	DSC3, EIF3C, FAM5C, KLRAP1, LOC100288985, LOC100510649, NPIPL3, RFPL3S, RSPO3, SNHG5 /// SNORD50A /// SNORD50B, ST8SIA1, TMEM49
	GPL570	GSE46385	738	F6 VS. F5	4	C1S, LMAN1, LOC100288985, LOC100506266	3	CTNND2, LOC100289610, LOC220729 /// SDHA /// SDHAP1 /// SDHAP2
