# Supplementary material for: Integrated Analysis of Transcriptome in Cancer Patient-Derived Xenografts
Source: PLoS One. 2015 May 7;10(5):e0124780. doi: 10.1371/journal.pone.0124780 (PMC4423839; doi:10.1371/journal.pone.0124780)
Supplement: S2 Table — The interacting drugs and drug-targets were obtained from DrugBank and “cancerresource” databases. (XLSX) [file pone.0124780.s004.xlsx]

## Sheet: Sheet1
Gene symbol	Differential expression in cancer PDX models (in more than two GSE datasets and more than half cancer patients)	Drug interacting with this gene		Cancer types from drug target interaction databases	Robustness of gene selection: gene is still differentially expressed (in more than two GSE datasets and more than half cancer patients) when randomly removing one GSE dataset. Following table gives the number of times that's gene is selected. The maximum number is 5 since we had 5 datasets).
		Drug targets	Other interaction
C11orf96	25 (69%)				5/5
C16orf54	19 (53%)				3
C1QB	23 (64%)	18 (Abciximab, Adalimumab, Alefacept, Alemtuzumab, Basiliximab, Bevacizumab, Cetuximab, Daclizumab, Etanercept, Efalizumab, Gemtuzumab ozogamicin, Ibritumomab, Muromonab, Natalizumab, Palivizumab, Rituximab, Tositumomab, Trastuzumab)	1 (Intravenous Immunoglobulin)		5/5
C1QC	20 (56%)	18 (Abciximab, Adalimumab, Alefacept, Alemtuzumab, Basiliximab, Bevacizumab, Cetuximab, Daclizumab, Efalizumab, Etanercept, Gemtuzumab ozogamicin, Ibritumomab, Muromonab, Natalizumab, Palivizumab, Rituximab, Tositumomab, Trastuzumab)	1 (Intravenous Immunoglobulin)		4/5
CCL18	19 (53%)				3
CCL2	21 (58%)	2 (Danazol, Mimosine)	4 (A 771726, Arsenic disulfide, Salinomycin, Adaphostin)	bone, breast, various	4/5
CD14	19 (53%)	7 (3-Hydroxy-Myristic Acid, E5531, Eritoran, Lauric Acid, MYRISTIC ACID, Naloxone, SCV-07)	4 (Alitretinoin, Caffeic acid phenethyl ester, Decitabine, Resveratrol)	bone, leukemia	4/5
CD163	21 (58%)				4
CD52	23 (64%)	1 (Alemtuzumab)		leukemia	5
COL15A1	25 (69%)				5
COL1A2	25 (69%)	2 (Collagenase, PR-15)			5
COL3A1	25 (69%)	2 (Collagenase, PR-15)			5
COL4A1	21 (58%)				3
COL6A3	24 (67%)				4
ELTD1	25 (69%)				5
ESM1	24 (67%)				4
EVI2A	23 (64%)				4
EVI2B	19 (53%)		1 (gemcitabine)	breast	4
FCER1G	23 (64%)	1 (Benzylpenicilloyl Polylysine)			5
FCGR3A /// FCGR3B	19 (53%)	19 (Abciximab, Adalimumab, Alefacept, Alemtuzumab, Basiliximab, Bevacizumab, Cetuximab, Daclizumab, Efalizumab, Etanercept, Gemtuzumab ozogamicin, Ibritumomab, Intravenous Immunoglobulin, Muromonab, Natalizumab, Palivizumab, Rituximab, Tositumomab, Trastuzumab)	2 (Panitumumab, Intravenous Immunoglobulin)	breast, lymphatic, various	4
FGL2	25 (69%)				5
FNDC1	19 (53%)				4
GBP5	19 (53%)				3
GIMAP4	26 (72%)				5
GIMAP7	21 (58%)				4
GNG11	25 (69%)				5
GPR183	23 (64%)				4
HLA-DPA1	23 (64%)		1 (Am 80)	bone	5
HLA-DPB1	21 (58%)				4
HLA-DRA	25 (69%)		1 (Am 80)	bone	5
IGJ	21 (58%)				4
LDB2	19 (53%)				4
LUM	20 (56%)				4
LY96	18 (50%)				3
MMP12	22 (61%)	3 (Acetohydroxamic acid, Batimastat, Marimastat )	1 (Neovastat)	lung, prostate, skin	4
MNDA	26 (72%)				5
MPEG1	20 (56%)				4
RAB31	18 (50%)		2 (6-Mercaptopurine, Methotrexate)	leukemia	4
RGS1	19 (53%)				4
S100A8	25 (69%)		3 (Arsenic trioxide, 6-Mercaptopurine, Methotrexate)	leukemia	5
SAMSN1	18 (50%)				3
SNAI2	19 (53%)				4
SPARC	23 (64%)	1 (Bacaplermin)	1 (Decitabine)	colon, ovarian	4
SRGN	22 (61%)				4
THBS2	20 (56%)				4
TYROBP	20 (56%)		2 (6-Mercaptopurine, Methotrexate)	leukemia	4
VCAM1	19 (53%)	2 (Carvedilol, AGI-1067)	3 (Alitretinoin, Ascorbic Acid, Parthenolide)	breast, prostate	4
VCAN	19 (53%)				3
