# Supplementary material for: Integrated Analysis of Transcriptome in Cancer Patient-Derived Xenografts
Source: PLoS One. 2015 May 7;10(5):e0124780. doi: 10.1371/journal.pone.0124780 (PMC4423839; doi:10.1371/journal.pone.0124780)
Supplement: S3 Table — (XLSX) [file pone.0124780.s005.xlsx]

## Sheet: Sheet1
Cancer type	Tissue	GEO datasets with PDX	GDSC cancer cell lines	Human tumor samples in GSE2109
Colorectal cancer	large intestine	GSE35144	31 (SW620, HCC2998, KM12, COLO-741, CaR-1, HT55, GP5d, LoVo, LS-123, LS-411N, LS-513, NCI-H747, NCI-H630, RCM-1, RKO, SNU-C2B, SW1116, SW1417, SW1463, SW48, SW837, SW948, T84, CW-2, COLO-320-HSR, COLO-678, C2BBe1, LS-1034, HCT-116, HCT-15, HT-29)	289
Hepatocellular carcinoma	liver	GSE6465, GSE55828	7 (HLE, HuH-7, SK-HEP-1, SNU-387, SNU-423, SNU-449, C3A)	44
Pancreatic ductal adenocarcinoma	pancreas	GSE46385	17 (BxPC-3, CFPAC-1, PANC-03-27, PANC-08-13, PANC-10-05, HuP-T3, HuP-T4, YAPC, PSN1, AsPC-1, SW1990, Capan-2, HPAF-II, MIA-PaCa-2, KP-4, MZ1-PC, CAPAN-1)	17
